# Supplementary material for: Metformin Inhibited GSDME to Suppress M2 Macrophage Pyroptosis and Maintain M2 Phenotype to Mitigate Cisplatin-Induced Intestinal Inflammation
Source: Biomedicines. 2024 Nov 4;12(11):2526. doi: 10.3390/biomedicines12112526 (PMC11592070; doi:10.3390/biomedicines12112526)
Supplement: Supplementary file 1 [file biomedicines-12-02526-s001.zip]

Archive with 1 entries (1 files):
- supplemental materials for Biomedicines(1).pdf
